# Supplementary material for: Alternative (backdoor) androgen production and masculinization in the human fetus
Source: PLoS Biol. 2019 Feb 14;17(2):e3000002. doi: 10.1371/journal.pbio.3000002 (PMC6375548; doi:10.1371/journal.pbio.3000002)
Supplement: S1 Data — (Sheet 1) Plasma steroid levels in male and female fetuses. (Sheet 2) Tissue steroid levels measured by LC-MS/MS. (Sheet 3) Steroid levels in fetal gonads measured by GC-MS/MS. (Sheet 4) Transcript levels measured by qPCR relative to the housekeeping gene (TBP). (Sheet 5) Steroids measured in cell culture studies. (Sheet 6) Androsterone sulfate levels in female fetal adrenals. GC-MS/MS, gas chromatography–tandem mass spectrometry; LC-MS/MS, liquid chromatography-high resolution mass spectrometry; qPCR, quantitative PCR; TBP, TATA box–binding protein. (XLSX) [file pbio.3000002.s009.xlsx]

## Sheet: Sheet1
												All values are ng/ml plasma
						Plasma steroid levels in individual male fetuses										Data are not shown where all values are non-detectable
			Fetal age (weeks)	maternal smoking		P5	androsterone	DHEA	T	P4	17OHP5	Adione	5αDHP	AlloP5	17OHAlloP5	Androstanediol	17OHP4	Androstenediol	EpiA	Etiocholanolone
			12	n		251.09	3.63	204.35	1.47	499.74	425.94	3.55	91.2656	179.863	5.8495	2.02	24.53	23.6	ND	2.77		ND		Not detected
			12	y		390.42	1.36	364.13	1.35	198.82	440.36	2.71	NM	NM	NM	ND	10.6	10.11	ND	1.14		NM		Not measured
			13	n		843.22	1.25	545.84	2.77	87.22	390.9	3.26	170.887	246.019	6.42757	ND	7.26	26.8119	ND	1.35
			13	y		535.45	1.63	424.41	2.36	254.08	619.64	2.44	77.256	256.813	4.8453	ND	11.47	26.64	ND	1.05		P5		Pregnenolone
			13	y		2407.18	7.26	1861.73	4.65	98.6	2254.28	2.52	106.09	797.754	5.80347	ND	10.93	35.89	ND	2.69		DHEA		Dehydroepiandrosterone
			13	y		378.72	ND	174.37	1.22	358.46	518.19	2.73	112.653	197	4.3098	ND	20.37	7.02	ND	ND		T		Testosterone
			14	y		1151.69	4.54	949.42	1.82	401.01	1713.25	4.57	150.306	123.401	5.22557	ND	37.86	23.22	ND	2.29		P4		Progesterone
			14	y		1042.21	3.64	798.21	1.83	110.9	604.69	3.32	181.582	85.5308	6.98705	ND	13.25	26.8	ND	2.8		17OHP5		17α-hydroxypregnenolone
			14	n		682.93	2.42	292.51	1.12	107.18	414.41	2.03	NM	NM	NM	ND	7.74	63.0882	ND	2.84		17OHP4		17α-hydroxyprogesterone
			14	y		1588.34	9.68	658.27	1.62	750.88	942.05	6.91	NM	NM	NM	ND	66.66	62	ND	6.21		Adione		Androstenedione
			14	y		635.25	2.03	432.52	0.69	83.84	343.61	1.93	78.4686	566.551	6.0102	ND	7.58	63.68	ND	1.84		5αDHP		5α-dihydroprogesterone
			14	y		1220.17	1.7	584.53	2.89	733.82	898.29	3.22	138.207	175.674	4.14624	ND	29.93	26.71	ND	2.04		AlloP5		Allopregnanolone
			14	n		676.14	4.08	530.21	1.5	83.62	634.28	2.61	86.9343	82.5243	4.00697	1.72	8.5	18.29	ND	2.07		17OHAlloP5		17α-hydroxyallopregnanolone
			14	n		1445.24	3.93	779.11	3.2	58.67	2082.07	2.84	24.1989	70.8132	6.16021	ND	19.05	27.85	ND	1.65		Androstanediol		5α-androstane-3α, 17β-diol
			14	n		931.8	353.39	1145.01	3.46	165.58	477.16	8.51	65.5994	307.473	13.7226	ND	13.57	46.28	7.64127	458.11		Androstenediol		androst-5-ene-3β,17β-diol
			14	y		1540.89	2.64	836.65	2.4	333.55	967.34	2.72	94.2612	137.972	4.21796	ND	18.73	18.08	ND	1.45		EpiA		Epiandrosterone
			14	y		305.99	2.75	214.28	0.66	154.59	223.43	1.97	133.1	374.644	4.02998	ND	9.96	41.09	ND	4.26
			14	y		1339.67	2.07	719.19	1.87	227.51	886.65	2.14	297.396	68.723	5.08692	ND	15.99	14.69	ND	0.92
			15	y		476.04	1.49	1092.26	1.4	66.8	705.85	2.98	156.928	87.6316	6.36784	1.67	11.45	72.13	ND	1.36
			15	y		944.89	1.69	417.25	1	295.17	1378.25	1.47	148.944	453.003	6.19188	1.33	15.49	17.07	ND	1.51
			15	n		1888.71	2.09	965.22	1.98	737.84	1274.55	3.43	315.04	93.6946	5.12561	ND	28.15	23.95	ND	3.74
			15	y		1794.01	5.94	1161.22	0.91	55.14	1493.98	2.1	66.2386	135.854	5.97364	3.06	15.48	63.1	ND	3.23
			15	n		716.68	3.74	479.58	1.66	709.17	432.5	1.85	149.834	183.328	4.21588	ND	14.83	14.3793	ND	1.88
			15	y		1039.44	2.12	1037.14	4.65	140.15	1499.57	3.68	163.778	151.107	4.33263	ND	17.9	29.26	ND	1.29
			16	n		724.35	2.52	368.34	2.02	125.87	695.42	1.97	92.1338	441.681	5.69139	ND	12.56	16.55	ND	1.26
			16	y		2133.77	3.07	2635.53	2.55	18.11	1712.01	2.42	60.7495	136.482	8.15825	ND	6.7	1176.03	11.0571	1.75
			16	y		944.65	3.26	1117.78	4.05	105.01	632.22	4.79	75.6448	213.575	4.16307	ND	8.41	87.99	6.60917	2.42
			16	n		1358.01	2.37	705.31	1.15	79.16	1773.71	2.67	90.6081	279.983	5.41453	1.42	13.25	71.11	ND	1.19
			16	y		2930.58	1.82	671.83	1.05	916.99	1408.2	2.28	102.582	129.543	4.92313	ND	26.06	67.56	ND	1.49
			17	y		1057.8	3.4	859.24	ND	227.48	1335.87	2.37	177.391	76.3986	5.49136	ND	18.72	22.47	ND	1.34
			17	y		1176.91	2.82	371.37	0.83	128.72	875.99	3.22	164.382	709.693	5.78276	ND	13.18	157.4	ND	2.26
			17	y		452.58	1.91	449.46	1.12	131.69	552.36	2.24	130.184	286.624	5.633	1.22	6.48	30.34	ND	1.61
			17	y		586.45	8.27	348.99	1.01	352.48	712.99	4.19	164.333	338.713	7.39388	ND	19.04	64.81	ND	6.33
			17	n		1126.78	1.83	375.48	ND	577.3	783.89	3.11	253.672	241.601	6.75806	5.98	26.38	18.25	ND	1.12
			17	y		453.98	6.59	354.56	1.59	232	630.69	2.69	ND	86.6678	5.46386	ND	13.13	48.95	ND	5.9
			17	n		984.72	2.95	1199.62	3.06	68.18	1089.23	3.18	50.3687	120.581	4.23451	1.43	11.78	81.93	ND	2.46
			18	y		1606.83	1.78	362.27	1.05	80.16	1100.15	1.53	119.431	302.695	8.56619	ND	13.25	149.91	ND	2.02
			18	n		1857.01	2.1	523.57	0.89	243.75	1474.72	1.64	303.081	188.804	6.23058	ND	19.91	21.14	ND	0.67
			18	y		660.72	3.25	433.7	1.41	273.33	938.61	2.05	147.677	326.835	5.36937	ND	19.91	37.08	ND	2.99
			18	y		1531.08	1.99	981.66	2.2	90.22	1927.95	2.26	74.2132	132.207	4.80845	ND	18.76	47.99	ND	ND
			19	n		440.7	2.03	336.11	ND	122.03	871.97	1.23	147.527	167.058	5.21215	1.06	14.07	42.64	ND	1.69
			19	y		440.17	2.87	316.72	1.26	354.22	263.6	2.62	294.751	504.227	6.14925	ND	6.98	93	ND	2.74
				Plasma steroid levels in individual female fetuses
			age (weeks)	maternal smoking		P5	androsterone	DHEA	T	P4	17OHP5	Adione	17OHDHP	AlloP5	17OHAlloP5	Androstenediol	17OHP4	Etiocholanolone
			14	y		590.67	0.97	424.73	1.48	201.34	472.55	4.95	ND	443.24	0.88	67.27	14.47	1.1
			14	y		1066.61	8.48	712.81	0.77	77.01	2096.52	4.34	ND	278.47	2.01982	76.34	43	2.58
			14	n		344.24	ND	401.13	0.73	31.28	787.59	3.43	ND	1555.92	ND	62.7	23.21	ND
			14	n		1121.68	0.92	453.52	ND	113.63	1055.11	3.72	3.09	178.19	ND	21.9	22.62	ND
			15	n		979.29	1.79	604.81	0.63	75.81	1122.01	5.64	2.69	471.86	1.557	60.81	31.4	1.17
			15	y		689.91	ND	362.71	ND	342.27	1009.6	4.91	ND	261.83	0.454596	17.08	45.77	ND
			16	n		875.28	1	594.22	0.55	199.94	1554.12	4.94	ND	409.15	1.62727	52.59	49.57	0.86
			16	n		728.64	1.6	406.23	1.02	154.04	1192.1	3.66	ND	341.06	1.4397	124.62	35.04	1.33
			16	y		1269.06	ND	710.12	0.47	137.62	775.45	5.81	2.64	144.11	ND	43.93	19.43	ND
			16	y		656.37	1	656.34	0.76	124.63	445.24	5.77	ND	487.82	ND	59.22	10.75	1.15
			17	y		464.6	1.81	252	ND	395.16	562.71	2.99	ND	339.99	1.46993	10.03	21.67	2.08
			17	n		1050.11	2.07	931.94	ND	128.81	1092.73	6.38	11.76	262.45	2.0042	29.37	40.96	1.05
			18	y		410.07	3.31	253.28	0.9	146.86	534.46	3.42	ND	758.84	4.36786	51.84	16.18	3.32
			18	n		1074.96	1.15	908.53	ND	139.16	1380.39	5.52	2.68	158.42	0.83002	38.4	35.61	ND
			18	y		762.42	ND	448.83	0.73	249.4	812.77	3.88	ND	371.71	ND	73.86	23.47	1.39
			18	n		820.84	3.38	636.41	1.36	133.66	1475.26	4.11	6.29	229.24	2.06786	250.85	43.74	2.17

## Sheet: Sheet2
						Tissue steroid levels measured by LC-MS/MS in individual fetuses								All values are ng/mg tissue
		Placenta	Fetal age (weeks)	DHEAS	DHEA	AndroS	T	Adione	Androsterone	P5	P4	AlloP5	DHT	Androstanediol	5αDHP
			8	0.0284307	ND	ND	0.0021927	0.00175397	ND	0.28568	5.63865	0.141637	0.0399949	0.197995	0.108265
			10	0.0531708	ND	ND	1.02556	0.0293519	ND	0.349063	14.2595	2.83524	ND	ND	0.44927
			10	0.0424699	0.0533319	ND	ND	0.00563456	ND	0.316043	17.7005	0.213109	0.06615	ND	0.252957		ND		Not detected
			10	0.0261152	0.0172758	ND	ND	0.000846122	0.0204049	ND	4.03	ND	ND	ND	0.111994		NM		Not measured
			11	0.0530204	ND	ND	0.210687	ND	ND	ND	3.22425	1.53152	ND	0.444969	0.439937
			11	0.0601568	ND	ND	0.455982	0.0175726	ND	0.808104	7.64869	0.401534	ND	1.91376	0.65975		P5		Pregnenolone
			11	0.0456328	ND	ND	0.00173423	0.000308713	0.06054	0.535729	4.90839	ND	0.0836813	0.0847295	0.077922		DHEA		Dehydroepiandrosterone
			11	0.0325248	0.0932212	ND	0.00245972	0.00220778	0.0298726	ND	4.20756	0.0926154	ND	0.106598	0.139787		DHEAS		Dehydroepiandrosterone sulfate
			11	0.0387744	0.0763288	ND	ND	0.00115048	0.0348792	0.544742	8.14382	0.232192	0.0568417	ND	0.0815362		T		Testosterone
			11	0.0598119	0.0691765	ND	ND	0.00102574	ND	ND	1.99513	0.327791	0.163154	ND	0.0854275		P4		Progesterone
			12	0.131262	ND	ND	0.0115702	0.00568065	0.20503	0.458828	8.55947	ND	ND	ND	0.247112		Adione		Androstenedione
			12	0.028161	ND	ND	0.000264492	0.00142715	0.0216022	0.164487	2.07608	ND	ND	ND	0.0362096		5αDHP		5α-dihydroprogesterone
			13	0.0304258	ND	ND	0.261102	0.0041875	ND	0.46176	10.0605	4.15747	ND	0.728673	0.133394		Allop5		Allopregnanolone
			13	0.0331214	0.0369511	ND	0.00185001	0.00123715	0.0200643	ND	2.7116	0.151992	ND	ND	0.0693629		Androstanediol		5α-androstane-3α, 17β-diol
			16	0.479188	0.142123	ND	0.00231687	0.00229346	0.0570265	ND	1.54506	ND	0.0240662	ND	0.0735518		EpiA		Epiandrosterone
			17	0.063989	ND	ND	0.919791	0.0186868	0.269427	0.491207	10.0764	1.02979	ND	ND	0.712602		DHT		Dihydrotestosterone
			17	0.185911	0.039905	ND	0.47561	ND	0.0831568	ND	2.11543	1.30659	ND	0.79126	0.234316		AndroS		Androsterone sulfate
			17	0.0771706	ND	ND	0.168969	0.00331513	ND	0.205693	5.11841	1.2475	ND	ND	0.842677
			17	0.101183	0.0985677	ND	0.420165	0.00406147	0.141183	0.438253	7.3146	2.2929	0.22	29.8807	1.11835
			18	0.0292948	ND	ND	0.191907	0.00474779	0.0697131	0.19479	3.28498	1.20112	ND	0.263747	0.256476
		Liver	Fetal age (weeks)	DHEAS	DHEA	AndroS	T	Adione	Androsterone	P5	P4	AlloP5	DHT	5αAdiol	5αDHP
			8	0.202244	ND	ND	ND	ND	0.0385973	0.161128	0.116836	0.565497	ND	0.35733	0.0883421
			10	1.76904	0.0628833	ND	ND	ND	0.0204045	0.31857	0.202752	ND	0.0841682	ND	0.0830647
			10	3.02679	ND	ND	ND	ND	0.00965143	ND	3.29599	1.16913	0.0551057	0.259819	0.120645
			10	1.02771	0.142489	ND	ND	ND	0.0219297	ND	0.174582	0.308274	ND	ND	0.054913
			11	1.12767	ND	ND	0.0409649	ND	0.0203294	ND	1.4506	0.868112	0.0508324	ND	0.139249
			11	0.319843	0.0770498	ND	ND	0.0104209	ND	ND	0.101221	1.77966	ND	0.553217	ND
			11	1.73772	ND	ND	0.151893	ND	0.0449766	0.31518	0.16172	0.412359	0.0296719	ND	0.0742589
			11	0.946042	0.0659708	ND	ND	ND	0.0162929	0.146739	0.0699943	0.0753714	0.067881	ND	0.0428728
			11	3.37846	0.165278	ND	ND	ND	ND	ND	0.0806299	0.10889	0.022213	ND	0.0598277
			11	1.81592	ND	0.0405969	ND	ND	0.0144446	0.469831	0.582193	0.546689	ND	ND	0.105524
			12	0.904397	0.0310954	ND	ND	ND	ND	0.237666	0.974162	0.158451	ND	0.378683	ND
			12	2.02976	0.0440796	ND	ND	ND	0.00531102	0.144228	0.1104	0.561478	0.00652119	ND	0.0284561
			13	1.3174	0.126666	ND	ND	ND	0.0345284	0.246092	0.0339337	0.373427	0.0419027	0.128171	0.160755
			13	0.674409	0.165142	0.0166787	ND	ND	0.01377	ND	0.0600958	0.175945	0.112395	ND	ND
			16	0.70921	ND	0.00497609	ND	ND	0.0212816	ND	0.0454224	ND	ND	0.334144	0.0271576
			17	0.189988	ND	ND	0.0017056	ND	0.0115598	ND	0.0513026	ND	0.0168224	ND	0.0471806
			17	0.278496	0.0157562	0.00218423	0.0518414	ND	0.0182852	ND	0.0367823	0.431464	ND	0.106626	0.105162
			17	1.43946	0.0393748	0.00889078	0.0854194	ND	0.0267839	0.190039	0.234152	0.287453	0.0353568	0.132291	0.0790786
			17	0.516618	ND	ND	ND	0.00590293	0.019575	ND	0.0790233	1.65603	ND	0.403197	0.159929
			18	0.373969	ND	ND	ND	ND	0.0437956	0.174076	0.0243376	ND	0.0490125	ND	0.0269802
		Testis	Fetal age (weeks)	DHEAS	DHEA	AndroS	T	Adione	Androsterone	P5	P4	AlloP5	DHT	5αAdiol	5αDHP
			13	NM	0.867126	NM	ND	0.0376793	ND	2.61622	2.79629	1.06229	ND	ND	0.749056
			13	NM	0.285544	NM	3.32742	0.902365	ND	ND	0.465067	ND	ND	ND	ND
			13	NM	ND	NM	0.983612	0.164227	ND	3.08891	0.488379	ND	ND	ND	ND
			13	NM	ND	NM	4.91242	0.094723	ND	1.74479	0.316035	ND	ND	ND	0.660513
			13	NM	0.342383	NM	2.81353	0.105587	ND	1.02256	0.796535	ND	ND	ND	0.643608
			13	NM	ND	NM	3.25353	0.128367	ND	2.15858	0.425843	1.03676	ND	ND	ND
			13	NM	0.187624	NM	1.2496	0.0345828	ND	1.36502	0.344241	0.808121	ND	ND	ND
			13	NM	0.382299	NM	1.67118	0.107267	ND	2.47343	0.824461	1.32473	ND	ND	ND
			13	NM	ND	NM	7.31838	0.246564	ND	1.08347	0.761202	ND	ND	ND	ND
			14	NM	0.128925	NM	2.33762	0.180086	ND	ND	0.159637	0.334631	0.185346	ND	0.246641
			14	NM	0.0803621	NM	2.33858	0.262971	ND	3.97319	0.509933	ND	0.185812	ND	0.126734
			14	NM	0.367752	NM	4.22574	0.105183	ND	1.30252	0.313676	ND	ND	1.07696	ND
			14	NM	ND	NM	4.45491	0.143409	ND	1.76794	0.339739	ND	ND	ND	ND
			14	NM	ND	NM	2.92242	0.0613615	ND	1.59419	0.275217	0.526948	ND	ND	0.325849
			14	NM	0.452828	NM	2.62794	0.079878	ND	1.32483	0.656001	0.297997	ND	ND	ND
			14	0.344284	ND	ND	1.46835	0.483108	ND	1.01164	0.249595	ND	ND	ND	ND
			14	0.802676	1.13674	ND	7.79669	1.09655	ND	3.80376	2.11552	ND	0.725793	ND	ND
			14	0.521553	0.438158	ND	4.02949	0.263684	ND	ND	0.00221053	ND	0.439105	ND	ND
			14	0.268208	0.487071	ND	4.0343	0.373214	ND	ND	0.370893	ND	ND	ND	ND
			14	0.498448	0.601478	ND	6.17467	0.398731	ND	1.6297	1.03433	1.26493	ND	ND	ND
			14	0.43952	ND	ND	2.22651	0.389824	ND	0.971539	0.472941	ND	0.331765	ND	ND
			14	0.345909	ND	ND	2.86306	0.334583	ND	1.69898	0.235417	ND	ND	ND	ND
			14	0.425717	0.672037	ND	6.2097	0.31725	ND	1.04893	0.24825	ND	ND	ND	ND
			14	0.549193	0.462264	ND	6.70979	0.169906	ND	2.00814	0.114151	0.624057	ND	ND	ND
			14	0.242377	ND	ND	1.00407	0.220191	ND	2.57096	0.274008	ND	ND	ND	ND
		Adrenal	Fetal age (weeks)	DHEAS	DHEA	AndroS	T	Adione	Androsterone	P5	P4	AlloP5	DHT	5αAdiol	5αDHP
			12	1.57013	ND	0.319661	0.0154499	ND	ND	5.72976	0.319476	ND	ND	ND	ND
			12	2.89024	ND	ND	0.116516	ND	ND	12.279	0.676439	ND	ND	ND	ND
			12	0.22605	ND	0.317228	ND	ND	ND	10.2299	0.859347	ND	ND	ND	ND
			13	0.298546	ND	0.31517	ND	ND	ND	9.19824	1.11193	ND	ND	ND	ND
			13	1.18346	ND	0.320402	ND	ND	ND	4.12877	0.146525	ND	ND	ND	ND
			13	0.169228	ND	ND	0.000699907	ND	ND	1.52581	0.826932	ND	ND	ND	ND
			13	0.322134	ND	0.344993	ND	ND	ND	12.2498	5.58026	ND	ND	ND	ND
			13	0.265547	ND	0.28845	0.0794978	ND	ND	8.13268	3.09786	ND	ND	ND	ND
			13	3.63526	ND	0.302154	0.0612696	ND	ND	8.67719	0.0981548	ND	ND	ND	ND
			13	5.2421	ND	0.293643	0.0528568	ND	ND	16.621	0.233941	ND	ND	ND	ND
			14	0.138696	ND	0.316153	ND	ND	ND	0.387548	0.314822	ND	ND	ND	ND
			14	3.76462	ND	0.435799	0.0178966	ND	ND	5.34164	0.782667	ND	ND	ND	ND
			14	0.210875	ND	0.330098	0.00412613	ND	ND	7.88466	3.54104	ND	ND	ND	ND
			14	0.128946	ND	ND	ND	ND	ND	4.40458	0.520085	ND	ND	ND	ND
			14	0.596216	ND	0.295698	0.0005	ND	ND	0.433104	2.12299	ND	ND	ND	ND
			15	0.114488	ND	0.293132	ND	ND	ND	0.490987	0.837912	ND	ND	ND	ND
			15	3.3232	ND	0.324499	0.0760275	ND	ND	9.7965	0.306929	ND	ND	ND	ND
			16	0.108982	ND	0.307973	ND	ND	ND	2.80717	1.23132	ND	ND	ND	ND
			16	0.183095	ND	ND	0.0668382	ND	ND	1.09494	8.2662	ND	ND	ND	ND
			16	0.46176	ND	0.293339	ND	ND	ND	2.31535	2.58395	ND	ND	ND	ND
			17	0.452386	ND	0.293299	ND	ND	ND	2.98477	0.265403	ND	ND	ND	ND
			17	0.695921	ND	ND	0.0361648	ND	ND	6.56727	0.209717	ND	ND	ND	ND
			17	0.883385	ND	0.352261	ND	ND	ND	1.39516	0.16936	ND	ND	ND	ND
			18	1.27027	ND	0.41132	ND	ND	ND	3.22037	0.434358	ND	ND	ND	ND
			18	0.318333	ND	0.318099	ND	ND	ND	0.903889	0.233014	ND	ND	ND	ND
			18	14.3934	ND	0.663504	0.0660797	ND	ND	9.18699	0.176748	ND	ND	ND	ND
			19	0.447645	ND	ND	ND	ND	ND	2.01037	0.276008	ND	ND	ND	ND
			19	1.20629	ND	0.397693	0.00392291	ND	ND	3.32228	0.29484	ND	ND	ND	ND
			19	0.834827	ND	ND	ND	ND	ND	7.88792	0.171161	ND	ND	ND	ND
			19	5.10179	ND	0.337448	0.00178641	ND	ND	6.18766	0.506012	ND	ND	ND	ND

## Sheet: Sheet3
						Steroid levels in individual fetal gonads					All values ng/mg tissue
			Age (weeks)	P5	17OHP5	DHEA	Androstenediol	P4	17OHP4	Adione	T	17OHDHP	5αAdione	DHT	AlloP5	17OHAlloP5	Androsterone	Androstanediol
		testis	15	1.2823	0.325567	0.544269	0.139166	0.0567882	0.244489	0.128701	0.809998	0.112505	0.0520985	0.0455014	0.0262453	0.00291947	0.010994	0.036419
			15	2.42147	0.484603	0.552679	0.0711937	0.273759	0.741379	0.184326	0.66006	0.209038	0.0499485	0.0365175	0.134648	0.0102613	0.0175197	0.0539412
			16	1.21611	0.284761	0.19563	0.2163	0.198346	0.755395	0.154667	1.87711	0.146234	0.0302617	0.0752439	0.0234645	0.00691391	0.013608	0.043391
			19	1.55106	0.351712	0.366525	0.261094	0.152656	0.505825	0.106092	0.942565	0.21748	0.0344513	0.0639418	0.0236077	0.00850726	0.0126828	0.0379
			19	0.841292	0.125066	0.0943969	0.0798933	0.0287679	0.120263	0.0414319	0.371736	0.267148	0.0473387	0.101597	0.0263265	0.00827285	0.0177824	0.0638933
			19	0.675554	0.11263	0.0528139	0.0339647	0.079123	0.223698	0.0567122	0.52596	0.383902	0.041195	0.0908955	0.0630887	0.0156027	0.0223822	0.0590889
		ovary	15	0.781981	0.0708113	0.00948445	ND	0.178192	0.0144114	0.00997274	ND	ND	ND	ND	0.298827	0.00167912	ND	ND
			16	0.413894	0.15274	0.0214139	ND	0.226778	0.0342875	0.0069725	ND	0.0102816	ND	ND	0.0387153	0.00148988	0.00239035	ND
			19	0.280174	0.0845344	0.0190291	ND	0.0386396	0.0109395	0.00757692	ND	0.00759794	ND	ND	0.0261364	0.00125223	0.00272175	ND
			19	0.245651	0.0572132	0.00875668	ND	0.0188574	0.00373702	0.00318991	ND	0.00560634	ND	ND	0.0358224	0.00176351	0.00248995	ND
				ND		Not detected
				P5		Pregnenolone
				DHEA		Dehydroepiandrosterone
				T		Testosterone
				P4		Progesterone
				17OHP5		17α-hydroxypregnenolone
				17OHP4		17α-hydroxyprogesterone
				Adione		Androstenedione
				AlloP5		Allopregnanolone
				17OHAlloP5		17α-hydroxyallopregnanolone
				Androstanediol		5α-androstane-3α, 17β-diol
				Androstenediol		androst-5-ene-3β,17β-diol

## Sheet: Sheet4
						Transcript levels relative to TBP in individual fetuses									NM	Not measured
															ND	Not detected
		Testis	Age (weeks)	HSD3B1	HSD3B2	CYP17A1	HSD17B3	HSD17B6	AKR1C2	AKR1C3	AKR1C4	SRD5A1	SRD5A2
			11	ND	1.35646	23.0731	0.340168	0.301114	0.1984	0.0679239	ND	0.15496	ND
			12	ND	0.786081	35.3571	0.328369	0.252391	0.233681	0.0933266	ND	ND	ND
			12	ND	0.791143	81.9678	0.516278	0.173381	ND	ND	ND	0.315964	ND
			12	ND	2.14643	79.379	0.554047	0.899509	0.15496	0.0626871	ND	0.144861	ND
			12	ND	1.00644	81.9678	0.214974	0.682561	0.0915467	ND	ND	0.187865	ND
			13	0.030744	1.01618	48.2694	0.103089	0.300149	0.0523754	0.0355207	ND	0.012083	ND
			13	0.020985	1.86976	161.854	0.313942	0.303053	0.26146	0.0597409	0.0767336	0.245993	ND
			13	ND	0.862753	71.8619	0.287884	0.361556	0.238224	0.0587899	ND	0.113508	ND
			14	ND	0.984082	47.3488	0.633994	0.176186	0.31902	0.106793	ND	0.0982439	ND
			14	0.017034	0.953001	53.3186	0.299187	0.538273	0.104757	0.105093	ND	0.108521	ND
			14	ND	0.602261	56.8531	0.339079	0.959138	0.104757	0.0991944	ND	0.13761	0.00440301
			15	0.010425	0.899509	14.8172	0.212914	0.49837	0.200319	ND	ND	0.156963	ND
			15	ND	0.384288	38.4339	0.61991	0.146733	ND	0.0936266	ND	0.0567507	0.00207116
			15	ND	0.493595	23.955	1.49718	1.70907	0.336909	0.224853	ND	0.734849	0.190561
			16	0.014416	0.64632	57.9584	0.540003	1.46978	0.328369	0.370959	ND	0.0963703	ND
			17	0.004749	0.266543	8.50439	0.142555	0.0612945	0.195242	0.0240899	0.0033471	0.0306456	ND
			17	ND	NM	0.136292	ND	0.91406	0.459947	0.152494	0.0878059	0.0595495	ND
			18	0.002556	1.24387	25.0809	0.919945	0.882354	0.201609	0.320046	ND	0.119488	0.0408343
			18	ND	0.786081	65.0567	0.751544	0.272599	ND	0.275236	ND	ND	ND
			18	0.022376	0.013476	0.0995132	ND	0.925869	0.176752	0.160014	0.0434799	0.0356349	ND
			19	0.011891	0.638076	15.2025	0.316979	0.822205	0.134986	ND	ND	0.0417032	0.0243572
			19	0.034732	1.62874	19.4642	0.327317	ND	ND	0.0828774	ND	0.211552	ND
		Ext Gen	Age (weeks)	HSD3B1	HSD3B2	CYP17A1	HSD17B3	HSD17B6	AKR1C2	AKR1C3	AKR1C4	SRD5A1	SRD5A2
			13	ND	ND	ND	0.0182212	0.0341787	0.0523754	0.0130924	ND	0.0703645	0.315964
			13	ND	0.0139603	ND	0.0207171	0.0138265	0.196499	0.0413036	ND	0.170622	0.374548
			13	ND	ND	ND	0.00476412	0.00238958	0.0436197	0.0146488	ND	0.19713	0.134122
			14	ND	0.00598329	0.002	0.014555	0.00744246	0.17732	0.0483374	ND	0.24442	0.323142
			14	ND	ND	ND	ND	ND	0.0979291	0.045478	ND	0.0875246	0.373347
			14	ND	ND	ND	ND	0.0177594	0.0792361	0.0270403	ND	0.141189	0.352392
			15	ND	ND	0.009	0.045918	0.0231055	0.162603	0.0176457	ND	0.204214	0.746736
			16	ND	ND	ND	0.00136274	0.00629855	0.0465112	0.00427164	ND	0.322107	0.203559
			17	ND	0.0206507	0.002	ND	0.0160261	0.077725	0.0477208	ND	0.0800027	0.331546
			20	ND	ND	ND	ND	0.0198705	0.0628886	0.0413036	ND	0.11206	0.304027
		Adrenal	Age (weeks)	HSD3B1	HSD3B2	CYP17A1	HSD17B3	HSD17B6	AKR1C2	AKR1C3	AKR1C4	SRD5A1	SRD5A2
			12	0.004904	1.47924	303.599	ND	0.156963	0.0513765	0.0141861	ND	ND	ND
			12	0.001559	1.08702	286.558	ND	0.201609	0.0537375	0.00977657	ND	ND	ND
			13	ND	0.431353	507.345	ND	0.212232	0.0188155	0.00459887	ND	ND	ND
			13	0.002475	0.980929	500.874	ND	0.227028	0.0513765	0.00511264	ND	ND	ND
			13	ND	0.561205	348.524	ND	0.170075	0.0668426	0.00297234	ND	ND	ND
			13	0.003262	0.365054	370.437	ND	0.0912534	0.0277435	0.0175328	ND	ND	ND
			14	ND	0.43833	273.968	ND	0.151518	0.0237826	0.00778447	ND	ND	ND
			14	0.002428	1.0293	387.46	ND	0.107481	0.0302547	0.0126383	ND	ND	ND
			14	ND	0.365054	692.627	ND	0.200963	0.0630908	0.00521204	ND	ND	ND
			14	ND	0.334753	308.51	ND	0.0738347	0.0257694	0.00876594	ND	ND	ND
			14	0.000979	0.519603	209.903	ND	0.222698	0.0472636	0.00526247	ND	ND	ND
			15	0.005907	1.17783	122.423	ND	0.150549	0.0352934	0.00159993	ND	ND	ND
			15	0.00169	0.908211	339.69	ND	0.117964	0.0278327	0.00416336	ND	ND	ND
			16	0.00339	0.612003	43.0027	ND	0.132837	0.0308429	0.00783459	ND	ND	ND
			16	ND	1.60797	233.352	ND	0.160014	0.0815581	0.00340124	ND	ND	ND
			17	0.005702	1.58746	273.968	ND	0.0628886	0.0204528	0.00519534	ND	ND	ND
			17	0.003993	0.695832	375.223	ND	0.235941	0.0306456	0.00562935	ND	ND	ND
			18	0.004951	2.31829	302.627	ND	0.0915467	0.0193669	0.00446794	ND	ND	ND
			18	0.002022	1.61314	374.021	ND	0.161562	0.0111157	0.0109037	ND	ND	ND
			19	0.003129	0.528008	65.6861	ND	0.0334195	0.0444677	0.00983952	ND	ND	ND
			19	ND	0.41108	321.654	ND	0.187263	0.0410394	0.00432683	ND	ND	ND
		Liver	Age (weeks)	HSD3B1	HSD3B2	CYP17A1	HSD17B3	HSD17B6	AKR1C2	AKR1C3	AKR1C4	SRD5A1	SRD5A2
			8	ND	ND	0.00118158	0.0357053	0.0838867	0.373499	4.10868	0.0167	0.297761	0.000985081
			10	ND	0.0403575	0.00548453	0.0554087	0.136937	0.400989	3.23096	0.0356	0.392131	0.0011588
			10	ND	ND	0.00184559	0.0383688	0.12596	0.482735	2.8596	0.0262	0.289082	0.00237362
			10	ND	0.0673519	0.00200662	0.0925573	0.0351818	0.20815	1.59327	0.0299	0.146399	0.00285149
			11	ND	0.0695759	0.00432312	0.0484532	0.0688284	0.396873	4.43703	0.0594	0.364116	0.00260199
			11	ND	ND	0.000800219	0.05942	0.0360252	0.15154	1.0423	0.0332	0.104766	0.001414
			11	ND	ND	0.000785679	0.0659262	0.0562835	0.243536	2.82439	0.1021	0.177328	0.00271664
			11	ND	0.0408887	0.00435895	0.0567733	0.0508335	0.320177	1.82767	0.0429	0.171669	0.000672398
			11	ND	ND	0.00100973	0.0601493	0.135753	0.446278	4.36179	0.1535	0.355815	0.000563916
			11	0.0379937	ND	0.00373465	0.0468695	0.133033	0.283379	2.49794	0.0198	0.210491	0.000465591
			12	ND	0.00111686	NM	0.345949	ND	0.192134	NM	0.0691579	0.0669574	ND
			12	0.000622778	0.00262266	NM	NM	0.159081	0.149585	NM	0.0630931	NM	ND
			12	ND	0.00220535	ND	0.471678	ND	0.0858554	1.45966	0.0167	ND	ND
			12	0.000567433	0.00102416	ND	0.669216	ND	0.0651484	2.6685	0.0009	0.281724	ND
			12	NM	NM	ND	0.0855383	ND	NM	NM	NM	0.366243	ND
			12	0.000381142	0.00130705	ND	0.249399	NM	0.102101	NM	NM	NM	ND
			12	ND	0.0506826	0.00148708	0.0619012	0.117553	0.359925	2.57689	0.0092	0.267565	0.00329833
			12	ND	0.0817135	0.00258655	0.0455824	0.0686744	0.295372	3.0131	0.0297	0.251437	0.00268836
			13	ND	ND	ND	0.438584	ND	0.101123	5.53516	0.066491	3.33999	ND
			13	ND	0.00270819	ND	0.876399	ND	0.0681422	13.5395	0.101858	1.57528	ND
			13	ND	0.00496708	ND	ND	ND	0.0448979	1.57653	0.0327078	0.770962	ND
			13	ND	ND	ND	0.548469	ND	0.0375124	1.89501	0.0417	0.17045	ND
			13	ND	ND	NM	0.351466	ND	0.0898008	1.86908	0.017	0.57557	ND
			13	ND	0.0711139	0.00466735	0.145902	0.0246417	0.0729668	0.861857	NM	0.0963677	0.00356587
			13	ND	0.0936296	0.000452427	0.0624516	0.0375617	0.144352	1.28725	0.011	0.116279	0.00158096
			14	NM	NM	ND	0.431142	0.393019	NM	7.52432	0.011531	0.524643	ND
			14	ND	0.00137152	ND	0.254	0.272923	0.176752	6.743	0.037502	NM	ND
			14	ND	0.00224103	ND	0.238107	0.174375	0.0330993	2.80918	0.00391886	NM	NM
			14	NM	NM	ND	0.1451	NM	NM	6.30007	NM	3.55557	NM
			14	ND	0.00113129	ND	0.757632	ND	0.0139156	10.1956	0.0423556	1.36952	ND
			14	ND	0.000527057	ND	0.246136	ND	0.0705907	0.417972	0.0568091	1.14978	NM
			14	0.00232901	ND	ND	0.784017	ND	0.0339601	2.91992	0.0277348	0.22447	ND
			14	ND	0.000569257	0.006	ND	ND	0.0391106	ND	0.316943	NM	ND
			14	NM	NM	NM	NM	NM	NM	1.86193	NM	0.966294	NM
			15	NM	NM	ND	0.605	NM	NM	17.435	0.00788498	0.662873	NM
			15	ND	0.00101435	ND	0.532285	ND	0.0379971	8.40978	0.0250859	0.227995	ND
			15	NM	NM	ND	0.204114	NM	NM	4.70952	NM	0.620336	ND
			15	ND	0.00309897	ND	0.276873	0.317927	0.0223758	7.19067	0.135961	0.717785	ND
			15	ND	ND	ND	0.21077	0.0396841	0.102759	9.29942	0.0327313	2.25803	ND
			15	ND	0.00044892	ND	0.0795369	ND	0.0313418	3.76598	0.193912	0.353603	ND
			15	ND	0.00579432	ND	0.270433	ND	0.0217388	1.24593	0.00999544	NM	ND
			15	ND	0.0987579	0.00560086	0.141649	0.0788261	0.144561	1.77254	0.0151	0.169817	0.00170456
			16	ND	ND	ND	0.742388	1.68879	0.15899	3.06674	0.0109163	1.01109	ND
			16	ND	0.000544246	ND	0.162871	ND	0.13673	1.14539	0.0172126	ND	ND
			16	0.0405338	0.114878	0.00310138	0.0935588	0.23715	0.222398	4.30355	0.0555	0.280983	0.00138264
			17	ND	ND	0.00236695	0.157355	0.0920015	0.243441	1.92221	NM	0.227295	0.00207832
			17	ND	0.207987	0.00201784	0.0941622	0.0840541	0.17861	2.02834	0.0178	0.163163	0.00073706
			17	ND	0.0997875	0.00368483	0.0689056	0.0836564	0.162184	1.44536	ND	0.14736	0.00593311
			17	ND	0.117151	0.000456092	0.0548081	0.103715	0.321929	3.82872	0.0113	0.271542	0.00176079
			18	0	0.00100463		0.571647	ND	0.0149816	NM	0.00279977	1.41082	ND
			18	0.0559037	0.102828	0.000556054	0.0353959	0.117339	0.210426	2.0681	0.0021	0.219448	0.00377343
			20	NM	NM	ND	0.649568	NM	NM	NM	NM	0.597221	NM
		Placenta	Age (weeks)	HSD3B1	HSD3B2	CYP17A1	HSD17B3	HSD17B6	AKR1C2	AKR1C3	AKR1C4	SRD5A1	SRD5A2
			10	2.68708	0.282394	0.000321368	0.0151854	0.123475	0.0205232	0.0179462	ND	0.0821066	ND
			10	0.922902	0.401948	0.000609104	0.00343295	0.165475	0.0389175	0.0485768	ND	0.146584	ND
			10	1.94317	0.41108	0.000665038	0.00710824	0.262389	0.0277867	0.071906	ND	0.125911	ND
			11	13.074	0.147204	0.00407473	0.0127902	0.0193344	0.0397768	0.0834493	ND	0.319863	ND
			11	6.05207	0.283302	ND	0.0100495	0.0617976	0.021634	0.0656609	ND	0.111967	ND
			11	3.04535	0.38183	ND	0.00347669	0.214544	0.0248282	0.0656956	ND	0.134523	ND
			11	3.38557	0.393019	ND	ND	0.59313	0.0715476	0.307879	ND	0.166415	ND
			11	1.73115	0.492014	ND	0.00937686	0.15912	0.00642031	0.0176903	ND	0.13807	ND
			11	4.39063	0.162603	0.0136352	0.0252357	0.258306	0.0487915	0.131572	ND	0.495787	ND
			12	2.39389	0.195242	ND	0.011218	0.127158	0.0132718	0.0251175	ND	0.0518759	ND
			12	1.44175	0.190904	ND	0.0130704	0.217855	0.0325305	0.0715063	ND	0.0930579	ND
			13	2.21643	0.149106	ND	0.0137823	0.325018	0.0226901	0.0685609	ND	0.103013	ND
			13	4.65173	0.121421	0.000842252	0.0151462	0.18585	0.0175565	0.184095	ND	0.127034	ND
			15	1.82236	0.210874	0.001889	0.0028959	0.427073	0.0104592	0.127791	ND	0.0838933	ND
			16	2.07198	0.183692	0.00549031	0.0344379	0.250475	0.0393114	0.137174	ND	0.332213	ND
			17	1.44175	0.341262	ND	0.0251866	0.132823	0.0216006	0.0627912	ND	0.0430466	ND
			17	3.35313	0.235941	0.00800717	ND	1.27803	0.055709	0.293759	ND	0.599849	ND
			17	2.11905	0.445421	ND	0.00508206	0.309301	0.03937	0.193956	ND	0.147238	ND
			17	17.906	0.145794	0.00238151	0.0140415	0.132622	0.0175721	0.780192	ND	0.140711	ND
			18	5.78617	0.0365616	ND	0.00846263	0.0681793	0.00900158	0.0565875	ND	0.108122	ND

## Sheet: Sheet5
							Steroids in four cell culture studies
		Control									hCG
	Age (weeks + days)	P5	P4	Adione	DHEA	T	17OHP4	DHT			P5	P4	Adione	DHEA	T	17OHP4	DHT
	10+2	0.66	ND	1.22	1.16	1.92	1.56	ND			0.56	0.48	2.54	2.4	5.06	1.82	ND
	11+5	0.4	ND	0.72	0.63	ND	0.95	1.27			0.57	ND	0.68	2.17	0.58	ND	ND
	10+1	0.4	ND	ND	ND	ND	0.98	ND			ND	0.56	ND	0.94	ND	ND	ND
	11+2	0.4	ND	ND	ND	ND	ND	ND			0.4	ND	1.22	1.64	ND	1	ND
		ND		Not detected							data are ng/100000 cells/24h
		P5		Pregnenolone
		DHEA		Dehydroepiandrosterone
		T		Testosterone
		P4		Progesterone
		17OHP4		17α-hydroxyprogesterone
		Adione		Androstenedione
		DHT		Dihydrotestosterone
